# Supplementary material for: Does High-Intensity Interval Training Increase Muscle Strength, Muscle Mass, and Muscle Endurance? A Systematic Review and Meta-Analysis
Source: Sports (Basel). 2025 Sep 1;13(9):293. doi: 10.3390/sports13090293 (PMC12473220; doi:10.3390/sports13090293)
Supplement: Supplementary file 1 [file sports-13-00293-s001.zip]

Archive with 1 entries (1 files):
- sports-3737868-supplementary.pdf
